# Supplementary material for: Equine pituitary pars intermedia dysfunction: Identifying research priorities for diagnosis, treatment and prognosis through a priority setting partnership
Source: PLoS One. 2021 Jan 4;16(1):e0244784. doi: 10.1371/journal.pone.0244784 (PMC7781667; doi:10.1371/journal.pone.0244784)
Supplement: S4 Appendix — (XLSX) [file pone.0244784.s006.xlsx]

## Sheet: 1.1 
Question ID	Participant ID	Original question submitted	Type ID	Owner vs Vet
1.1	23	What is the most accurate test to diagnose equine PPID	3	I am a veterinary surgeon who treats horses and ponies with PPID
	133	Is ACTH the best test	1	I am an owner/carer who currently cares for a horse or pony with PPID
	188	Is measuring endogenous ACTH the best way to diagnose PPID	3	I am a veterinary surgeon who treats horses and ponies with PPID
	229	Which is the most reliable way of diagnosis?	1	I am an owner/carer who currently cares for a horse or pony with PPID
	310	What is the most accurate method of diagnosis?	1	I am an owner/carer who currently cares for a horse or pony with PPID
	373	What is the most accurate test for PPID?	2	I am an owner/carer who has previously cared for a horse or pony with PPID
	460	What is the best test to use?	1	I am an owner/carer who currently cares for a horse or pony with PPID
	469	Which is deemed the best hormone test as they are four which I know off.	1	I am an owner/carer who currently cares for a horse or pony with PPID
	523	Is the ACTH test the most reliable for horses not presenting with the most common symptoms?	1	I am an owner/carer who currently cares for a horse or pony with PPID
	14	What is the most reliable method to diagnose PPID	3	I am a veterinary surgeon who treats horses and ponies with PPID
	3	What is the best tier 2 test for PPID (assuming ACTH is the best tier 1 test)	3	I am a veterinary surgeon who treats horses and ponies with PPID
	476	How accurate is the diagnosis when levels are borderline?	1	I am an owner/carer who currently cares for a horse or pony with PPID
	471	Is PPID diagnosed possibly incorrectly?	1	I am the owner/carer of a pony diagnosed with PPID April or May 2016, but I don't think she does have PPID
	104	How accurate is this test for ppid?	1	I am an owner/carer who currently cares for a horse or pony with PPID
	160	How accurate is it? My boys keeps getting higher. Next test in two weeks hopefully better	1	I am an owner/carer who currently cares for a horse or pony with PPID
	189	How accurate is the ACTH blood test for diagnosis?	3	I am a veterinary surgeon who treats horses and ponies with PPID
	210	is the blood test 100% right.	1	I am an owner/carer who currently cares for a horse or pony with PPID
	222	What is the likelihood of a false negative from basal ACTH testing alone?	3	I am a veterinary surgeon who treats horses and ponies with PPID
	247	If a horse is showing all the classic signs (cresty neck, poor coat, much thicker coat and hanging onto it, depression, foot sore, fatty deposits and badly in season) but has been tested negative how accurate is this test	2	I am an owner/carer who has previously cared for a horse or pony with PPID
	248	How accurate is it?	1	I am an owner/carer who currently cares for a horse or pony with PPID
	301	How specific and selective is the blood test?	1	I am an owner/carer who currently cares for a horse or pony with PPID
	303	How accurate is the blood test?	1	I am an owner/carer who currently cares for a horse or pony with PPID
	317	How accurate is the test?	1	I am an owner/carer who currently cares for a horse or pony with PPID
	326	How accurate is diagnosis?	1	I am an owner/carer who currently cares for a horse or pony with PPID
	407	How accurate is the blood test?	1	I am an owner/carer who currently cares for a horse or pony with PPID
	424	How accurate is the test currently used to diagnose PPID?	1	I am an owner/carer who currently cares for a horse or pony with PPID
	72	How accurate is the test?	1	I am an owner/carer who currently cares for a horse or pony with PPID
	58	ACTH tests, how accurate are they?	1	I am an owner/carer who currently cares for a horse or pony with PPID
	12	How accurate is resting ACTH at detecting PPID?	3	I am a veterinary surgeon who treats horses and ponies with PPID
	125	What are the chances of false negatives or positives?	1	I am an owner/carer who currently cares for a horse or pony with PPID
	273	How accurate are the tests?	1	I am an owner/carer who currently cares for a horse or pony with PPID
	315	How accurate are tests?	1	I am an owner/carer who currently cares for a horse or pony with PPID
	321	are the diagnostic tests accurate	2	I am an owner/carer who has previously cared for a horse or pony with PPID
	408	How accurate are the methods used to test?	1	I am an owner/carer who currently cares for a horse or pony with PPID
	429	How creliable is a blood test.	1	I am an owner/carer who currently cares for a horse or pony with PPID
	460	Are the blood tests accurate?	1	I am an owner/carer who currently cares for a horse or pony with PPID
	467	How accurate are current blood tests?	1	I am an owner/carer who currently cares for a horse or pony with PPID
	516	How accurate is diagnosis?	2	I am an owner/carer who has previously cared for a horse or pony with PPID
	434	My pony was diagnosed by blood test. I have read that this may not be very accurate. There seems to be more than one way to test with different results. How accurate are these tests?	1	I am an owner/carer who currently cares for a horse or pony with PPID
	471	How accurate is it? My pony was diagnosed with PPID and I doubted it. The first blood test was very high, the second 6 weeks later very low. When I queried it I was told it was because the tablets were working, but I could tell she was less well on the Prascend tablets than off. 3 vets later, she is now off Prascend, very well, and I don't think she has PPID, I think something else caused her res…	1	I am the owner/carer of a pony diagnosed with PPID April or May 2016, but I don't think she does have PPID
	125	How reliable is the blood test?	1	I am an owner/carer who currently cares for a horse or pony with PPID
	33	Is the ACTH test a reliable, consistent way of diagnosing	1	I am an owner/carer who currently cares for a horse or pony with PPID
	141	How reliable is the standard acth test	3	I am a veterinary surgeon who treats horses and ponies with PPID
	167	How reliable is the hormone test (and under what circumstances)? What about false negatives?	1	I am an owner/carer who currently cares for a horse or pony with PPID
	264	exactly how reliable is the ACTH blood test?	1	I am an owner/carer who currently cares for a horse or pony with PPID
	318	How reliable is the test	2	I am an owner/carer who has previously cared for a horse or pony with PPID
	329	How reliable is the present test? It seems to vary.	1	I am an owner/carer who currently cares for a horse or pony with PPID
	503	HOW RELIABLE IS THE BLOOD TEST TO IDENTIFY PPID.	1	I am an owner/carer who currently cares for a horse or pony with PPID
	512	How reliable is the testing	1	I am an owner/carer who currently cares for a horse or pony with PPID
	514	How reliable is the ATCH level test, and	1	I am an owner/carer who currently cares for a horse or pony with PPID
	524	How reliable is the blood test?	1	I am an owner/carer who currently cares for a horse or pony with PPID
	538	how reliable are the current diagnostic tests for cushings	1	I am an owner/carer who currently cares for a horse or pony with PPID
	258	How reliable are the cushiness test	1	I am an owner/carer who currently cares for a horse or pony with PPID
	6	Is the diagnosis 100% reliable?	1	I am an owner/carer who currently cares for a horse or pony with PPID
	458	what is the reliability of the test	1	I am an owner/carer who currently cares for a horse or pony with PPID
	534	Is ACTH level test good enough	4	Both vet treating equines and owner of two with PPID
	20	Most horses are tested during the free testing period, during which the normal range varies, Do you have ranges for specific breeds/age ranges?	3	I am a veterinary surgeon who treats horses and ponies with PPID
	368	Blood test - clear diagnosis?	1	I am an owner/carer who currently cares for a horse or pony with PPID
	162	What is the level of ACTH which is regarded as definitive in diagnosing Cushings in a pony with laminitis	1	I am an owner/carer who currently cares for a horse or pony with PPID
	174	Is there a reliable threshold above which we can be sure that this must at least in part be due to PPID?	3	I am a veterinary surgeon who treats horses and ponies with PPID
	152	what levels/results are required to confirm PPID	1	I am an owner/carer who currently cares for a horse or pony with PPID
	72	How accurate is the 'normal' range?	1	I am an owner/carer who currently cares for a horse or pony with PPID
	235	What is the evidence of the blood test parameters to determine whether a horse has or has nor got PPID?	1	I am an owner/carer who currently cares for a horse or pony with PPID
	467	Also is the seasonal adjustment of the reference range accurate?	1	I am an owner/carer who currently cares for a horse or pony with PPID
	467	Is the ACTH reference range accurate across all sizes of horses and ponies.	1	I am an owner/carer who currently cares for a horse or pony with PPID
	175	is the acth correctly measured?	1	I am an owner/carer who currently cares for a horse or pony with PPID
	Final CIRQ	In horses with suspected PPID what is the most reliable and accurate primary diagnostic test to use?

## Sheet: 1.2
Question ID	Participant ID	Original question submitted	Type ID	Owner vs Vet
1.2	16	Accuracy in identifying early cases is an issue.	3	I am a veterinary surgeon who treats horses and ponies with PPID
	11	Is there a realiable diagnostic test to caught the PPID earlier?	3	I am a veterinary surgeon who treats horses and ponies with PPID
	177	ways of testing and their effectiveness for early diagonosis	2	I am an owner/carer who has previously cared for a horse or pony with PPID
	120	Can we do something to get an early diagnosis?	2	I am an owner/carer who has previously cared for a horse or pony with PPID
	564	How can PPID be diagnosed earlier? My horse,Monty,was diagnosed when laminitis appeared. Could I or my vet have spotted earlier signs or symptoms?	2	I am an owner/carer who has previously cared for a horse or pony with PPID
	341	Is there an earlier way to test rather than current blood sampling?	1	I am an owner/carer who currently cares for a horse or pony with PPID
	257	How can we improve early identification of cushings?	1	I am an owner/carer who currently cares for a horse or pony with PPID
	Final CIRQ	What is the best way of diagnosing PPID early?

## Sheet: 1.3
Question ID	Participant ID	Original question submitted	Type ID	Owner vs Vet
1.3	149	What early sign should an owner look for, before the horse get the diagnosis i? What are alarming signals?	2	I am an owner/carer who has previously cared for a horse or pony with PPID
	55	PPID was diagnosed in our pony at age 26, when he first started failing to lose his winter coat. Is this usually the first symptom or are there other more subtle change to look for? He's never had laminitis.	1	I am an owner/carer who currently cares for a horse or pony with PPID
	251	What are the first symptoms that signal you should get your horse tested?	1	I am an owner/carer who currently cares for a horse or pony with PPID
	205	Is there any way to identify this disease before the obvious laminitis symptom appears?	1	I am an owner/carer who currently cares for a horse or pony with PPID
	260	What are the main symptoms to identify if your horse may be suffering from ppid so you can get the relevant treatment?	1	I am an owner/carer who currently cares for a horse or pony with PPID
	168	What is the first symptom likely to appear?	2	I am an owner/carer who has previously cared for a horse or pony with PPID
	274	What other indications suggest PPID, need more detail on fat deposit and horse behaviour. My horse is being treated but did not tick the boxes re laminitis, or coat change. He was referred due to legarthy and fat deposit. As an unqualified person I would never had suspected this	1	I am an owner/carer who currently cares for a horse or pony with PPID
	305	What are the first symptoms that a horse displays?	1	I am an owner/carer who currently cares for a horse or pony with PPID
	328	Apart from the link with Laminitis - what other side effects should we see/look out for?	1	I am an owner/carer who currently cares for a horse or pony with PPID
	378	Without the obvious signs of thick coat is it always laminitis that shows up PPID.	1	I am an owner/carer who currently cares for a horse or pony with PPID
	381	What symptoms should I be looking out for and at what age?	1	I am an owner/carer who currently cares for a horse or pony with PPID
	399	What are the early symptoms - not just overweight - so that we don't have to wait for an episode of laminitis or lack of shedding the winter coat before asking for a blood test?	1	I am an owner/carer who currently cares for a horse or pony with PPID
	76	What is the main factor that triggers vets to willingly test for the disease?	1	I am an owner/carer who currently cares for a horse or pony with PPID
	371	How do you know to test for this disease?	1	I am an owner/carer who currently cares for a horse or pony with PPID
	390	When should a diagnosis be sought?	1	I am an owner/carer who currently cares for a horse or pony with PPID
	191	What symptoms are used to trigger a blood test?	1	I am an owner/carer who currently cares for a horse or pony with PPID
	144	What's the first thing that should alert owners to test for PPID?	1	I am an owner/carer who currently cares for a horse or pony with PPID
	423	What are the early signs?	1	I am an owner/carer who currently cares for a horse or pony with PPID
	454	What are the earliest symptoms of PPID?	1	I am an owner/carer who currently cares for a horse or pony with PPID
	460	What is the recommendation for testing ie age, symptoms etc?	1	I am an owner/carer who currently cares for a horse or pony with PPID
	488	What are the obvious things I should look out for?	2	I am an owner/carer who has previously cared for a horse or pony with PPID
	489	are there signs to look for before hairy coat and laminitis	1	I am an owner/carer who currently cares for a horse or pony with PPID
	496	Are there any early indicators of the disease that could be spotted to avoid sudden detrition?	1	I am an owner/carer who currently cares for a horse or pony with PPID
	506	Which signs are most significant in the diagnosis of PPID ?	1	I am an owner/carer who currently cares for a horse or pony with PPID
	520	Apart from the normal, common symptoms, is there anything else to look for? I now have an older thoroughbred who I suspect may have cushings but isn't showing all of the usual signs. He doesn't have fat pads, he isn't lame, he hangs onto his coat a bit longer than the others and it comes out in patches. He is lethargic and he's very thin, try as we might we can't put weight on him. Not had him te…	1	I am an owner/carer who currently cares for a horse or pony with PPID
	573	Should you ask for a test right away if your horse is feeling unusually lethargic over a period of time?	1	I am an owner/carer who currently cares for a horse or pony with PPID
	434	How do we recognise the symptoms if there is no laminitis?	1	I am an owner/carer who currently cares for a horse or pony with PPID
	52	Would it be possible to produce a tick list of possible symptoms people could access in order to identify if their horse may have PPID. (I hadn't noticed any significant changes but my vet did!)	1	I am an owner/carer who currently cares for a horse or pony with PPID
	6	What signs to look for and when?	1	I am an owner/carer who currently cares for a horse or pony with PPID
	270	what are the symptoms when the horse is diagnosed?	1	I am an owner/carer who currently cares for a horse or pony with PPID
	350	Better understanding of early signs of the onset of PPID, my mare stopped have a reproductive cycle at a fairly young age but did not show and other classic signs until years later.	1	I am an owner/carer who currently cares for a horse or pony with PPID
	387	My ponys only noticed symptom was laminitis, as he was only just 9 years old, Cushing was not considered until the laminitis didn't respond to treatment. By this stage his pedal bones in both front legs were only millimetres away from coming through and he couldn't be saved. Is there any behavioural changes that could have alerted us?	2	I am an owner/carer who has previously cared for a horse or pony with PPID
	570	Knowing what I now know I see other horses on my livery yard who seem to display classic signs how can we make those owners more aware so that they can get a diagnosis sooner?	1	I am an owner/carer who currently cares for a horse or pony with PPID
	65	What symptoms should you look out for?	1	I am an owner/carer who currently cares for a horse or pony with PPID
	451	Symptoms other than laminitis to look out for, if any	1	I am an owner/carer who currently cares for a horse or pony with PPID
	Final CIRQ	In horses with suspected PPID what are the clinical signs (symptoms) that should arrouse suspicion of disease and therefore prompt a blood test to be done?

## Sheet: 1.4
Question ID	Participant ID	Original question submitted	Type ID	Owner vs Vet
1.4	99	What is more important, clinical signs or bloods? What if the two don't match?	1	I am an owner/carer who currently cares for a horse or pony with PPID
	186	Should we diagnose an old horse without any clinical symptoms but a high ACTH in the blood, as having PPID?	3	I am a veterinary surgeon who treats horses and ponies with PPID
	293	Why is there the need for so many blood samples to diagnose the condition when a lot of horses are already showing symptoms?	1	I am an owner/carer who currently cares for a horse or pony with PPID
	130	How many times do you need to check the blood or is the view of the horse a beter diagnose?	1	I am an owner/carer who currently cares for a horse or pony with PPID
	377	What is the recommended plan for horses displaying symptoms of PPID but not testing positive?	2	I am an owner/carer who has previously cared for a horse or pony with PPID
	209	How do we best diagnose horses who show classic symptoms that return and or remain despite just above average readings via a blood test.	1	I am an owner/carer who currently cares for a horse or pony with PPID
	165	How to deal with samples of borderline values around the time reference ranges change (seasonal change in autumn) and clinical relevance of this	3	I am a veterinary surgeon who treats horses and ponies with PPID
	166	What happens about marginal horses?	1	I am an owner/carer who currently cares for a horse or pony with PPID
	222	With 'grey area'/borderline results should a stimulation test be performed, or retest in autumn time?	3	I am a veterinary surgeon who treats horses and ponies with PPID
	377	With borderline cases do the vets re test again in 6 months - 1 yr?	2	I am an owner/carer who has previously cared for a horse or pony with PPID
	566	When to retest my 23 year old whose levels were borderline for treatment last year and whose only sign is a heavier coat than previously?	1	I am an owner/carer who currently cares for a horse or pony with PPID
	Final CIRQ	In horses with suspected PPID what is the best way to deal with inconclusive or conflicting test results?

## Sheet: 1.5
Question ID	Participant ID	Original question submitted	Type ID	Owner vs Vet
1.5	100	When to retest if necessary - one of my two PPID horses was tested and came back negative even though she looked like a mammoth.	1	I am an owner/carer who currently cares for a horse or pony with PPID
	373	Is one test sufficient or are multiple tests required?	2	I am an owner/carer who has previously cared for a horse or pony with PPID
	379	is one blood test enough our ponies were diagnosed 4yrs ago and are on Prascend	1	I am an owner/carer who currently cares for a horse or pony with PPID
	535	Can diagnosis be confirmed based on just one blood test, or should the blood test be repeated to provide final diagnosis?	1	I am an owner/carer who currently cares for a horse or pony with PPID
	70	My horse was diagnosed when he was in an acute laminitic state and stressed. Shouldn't there have been a follow up test a few weeks later when he was no longer in an acute state?	2	I am an owner/carer who has previously cared for a horse or pony with PPID
	265	Is a one off ACTH level sufficient for confimatory diagnosis- even if elevated	1	I am an owner/carer who currently cares for a horse or pony with PPID
	Final CIRQ	In horses with suspected PPID is a single diagnostic test sufficient to diagnose PPID, or is re-testing required to provide a conclusive diagnosis?

## Sheet: 1.6
Question ID	Participant ID	Original question submitted	Type ID	Owner vs Vet
1.6	61	Should TRH stim replace basal ACTH as the first line choice?	3	I am a veterinary surgeon who treats horses and ponies with PPID
	299	Should we be performing more trh tests	3	I am a veterinary surgeon who treats horses and ponies with PPID
	Final CIRQ	In horses with suspected PPID when should secondary diagnostic tests be used?

## Sheet: 1.7
Question ID	Participant ID	Original question submitted	Type ID	Owner vs Vet
	15	Specific biochemical marker or test other than suppression test	3	I am a veterinary surgeon who treats horses and ponies with PPID
	61	Are there other hormones we should be measuring?	3	I am a veterinary surgeon who treats horses and ponies with PPID
	87	Are other diagnostic tests being looked into?	2	I am an owner/carer who has previously cared for a horse or pony with PPID
	97	when will there be a stall side test ?	1	I am an owner/carer who currently cares for a horse or pony with PPID
	104	What other tests could help?	1	I am an owner/carer who currently cares for a horse or pony with PPID
	169	Also, is there reason to believe that msh or some other analyte might at some point replace ACTH in PPID diagnosis?	1	I am a veterinary technician (SA) who treats her own horses for PPID (1 currently)
	10	Is there a test which can be made sensitive enough to not be affected by seasonal fluctuations?	2	I am an owner/carer who has previously cared for a horse or pony with PPID
	538	are there any new tests on the way	1	I am an owner/carer who currently cares for a horse or pony with PPID
	Final CIRQ	In horses with suspected PPID could other diagnostic tests aid in the diagnosis of PPID (for example measuring cortisol or different hormones)?

## Sheet: 1.8
1.8	131	Is there any research being done into an easier diagnosis such as a saliva swab?	1	I am an owner/carer who currently cares for a horse or pony with PPID
	135	Why only test for PPID with initial blood test. What else should ask to be tested for ?	1	I am an owner/carer who currently cares for a horse or pony with PPID
	145	2. Can a diagnosis be carried out through a swab test?	1	I am an owner/carer who currently cares for a horse or pony with PPID
	280	For some ponies a blood test is very stressful, could there be something else?	1	I am an owner/carer who currently cares for a horse or pony with PPID
	293	Is there no alternative to blood sampling for diagnosis?	1	I am an owner/carer who currently cares for a horse or pony with PPID
	49	Can a diagnosis be made without a blood test?	1	I am an owner/carer who currently cares for a horse or pony with PPID
	543	Is there any other alternative roots to diagnosing "Cushing" other than bloods? Is there something else being developed for future diagnosis/management?	1	I am an owner/carer who currently cares for a horse or pony with PPID
	473	Is the only accurate way to test for PPID to use a blood test?	2	I am an owner/carer who has previously cared for a horse or pony with PPID
	490	Is the ACTH blood test the only way of diagnosing PPID?	1	I am an owner/carer who currently cares for a horse or pony with PPID
	384	is a blood test the only way to confirm diagnosis?	1	I am an owner/carer who currently cares for a horse or pony with PPID
	421	Is a blood test the only way? (ACTH)	1	I am an owner/carer who currently cares for a horse or pony with PPID
	441	is the diagnosis by blood test only?	2	i am an owner who previously looked after a pony with cushings and also have three others in my yard with cushings
	121	Is diagnosis only possible with a blood test?	1	I am an owner/carer who currently cares for a horse or pony with PPID
	104	Are there tests which dont involve a blood test?	1	I am an owner/carer who currently cares for a horse or pony with PPID
	253	Is taking blood the only way to come to a diagnosis?	1	I am an owner/carer who currently cares for a horse or pony with PPID
Question ID	Participant ID	Original question submitted	Type ID	Owner vs Vet
	267	Is blood test only definitive test?	1	I am an owner/carer who currently cares for a horse or pony with PPID
	280	Apart from a blood test for acth, what other tests are accurate?	1	I am an owner/carer who currently cares for a horse or pony with PPID
	Final CIRQ	In horses with suspected PPID could non-invasive diagnostic tests be used to diagnose PPID?

## Sheet: 1.9
Question ID	Participant ID	Original question submitted	Type ID	Owner vs Vet
1.9	14	the best times of the year to test?	3	I am a veterinary surgeon who treats horses and ponies with PPID
	58	Is the best time of year to check levels in the Spring or during the Autumn when the levels normally rise?	1	I am an owner/carer who currently cares for a horse or pony with PPID
	93	what is the best time of year to take a test	1	I am an owner/carer who currently cares for a horse or pony with PPID
	119	What is the best time of year to have a blood test done?	1	I am an owner/carer who currently cares for a horse or pony with PPID
	130	When is there best time tot check the acth? In the netherlands the test of ppid is free but only when you test in the seasonal rise.	1	I am an owner/carer who currently cares for a horse or pony with PPID
	206	When is the best time to have the bloods tested?	1	I am an owner/carer who currently cares for a horse or pony with PPID
	308	What is the best time of year to test, as I know ATCH levels fluctuate?	2	I am an owner/carer who has previously cared for a horse or pony with PPID
	362	When is the best time of year to get a first reading of whether the Equine has it?	1	I am an owner/carer who currently cares for a horse or pony with PPID
	394	Is there still an optimum time of year to test, and would that preclude testing outside that time frame?	2	I have previously cared for a horse who did not respond to pergolide. I have another horse who has been showing mild symptoms for the past three years without testing positive.
	410	Given that most owners have limited funds to pay for vets fees and lab tests, at what time of year should equines be blood tested to obtain a 'true' result which can be reliably used to determine dosage levels? Vets are happy to test at any time of year, but then advise that it would be best to do another test at another time of year.	1	I am an owner/carer who currently cares for a horse or pony with PPID
	514	is there a 'best' time of year to test?	1	I am an owner/carer who currently cares for a horse or pony with PPID
	4	Does it matter what season PPID is tested in?	1	I am an owner/carer who currently cares for a horse or pony with PPID
	64	are results of test in January same viable for august?	1	I am an owner/carer who currently cares for a horse or pony with PPID
	272	Is there any point testing for PPID at times when the test is not so sensitive as I have heard of false negatives occuring.	1	I am an owner/carer who currently cares for a horse or pony with PPID
	430	How accurate are the results if not tested in the autumn	1	I am an owner/carer who currently cares for a horse or pony with PPID
	364	If the November test is lower (40) than the August test (70) which one needs to be taken into account when deciding whether or not to put on Prascend.	1	I am an owner/carer who currently cares for a horse or pony with PPID
	326	How does seasonal rise affect diagnosis?	1	I am an owner/carer who currently cares for a horse or pony with PPID
	364	when should a pony be blood tested for ppid	1	I am an owner/carer who currently cares for a horse or pony with PPID
	356	I'd like to know more about the timing of testing in the year. I asked my vet earlier today 15 May. We had a test done December it was very low, he says Autumn is the time for raised counts. Is that the best time?	1	I am an owner/carer who currently cares for a horse or pony with PPID
	209	Are there any best times to test.	1	I am an owner/carer who currently cares for a horse or pony with PPID
	Final CIRQ	In horses with suspected PPID what is the best time of year to perform diagnostic tests?

## Sheet: 1.10
Question ID	Participant ID	Original question submitted	Type ID	Owner vs Vet
1.1	9	Are there circumstance that influence the acth blood level, for example stress?	3	I am a veterinary surgeon who treats horses and ponies with PPID
	18	How much does stress affect ACTH concentration?	3	I am a veterinary surgeon who treats horses and ponies with PPID
	62	Can results be inaccurate if a horse is stressed.	1	I am an owner/carer who currently cares for a horse or pony with PPID
	63	How are the ACTH results affected my use on twitches/stress etc	1	I am an owner/carer who currently cares for a horse or pony with PPID
	64	How do you take into account stress when taking bloods if the horse isn't terrified of needles	1	I am an owner/carer who currently cares for a horse or pony with PPID
	104	How does stress affect the result of the acth test?	1	I am an owner/carer who currently cares for a horse or pony with PPID
	106	What effect does the stress /anxiety about a vets visit have on the results of a blood test?	1	I am an owner/carer who currently cares for a horse or pony with PPID
	106	Does the pain reaction of a needle prick elevate the stress hormone levels enough to affect the test results?	1	I am an owner/carer who currently cares for a horse or pony with PPID
	133	How significant is the stress response	1	I am an owner/carer who currently cares for a horse or pony with PPID
	174	How much elevation of ACTH does stress cause?	3	I am a veterinary surgeon who treats horses and ponies with PPID
	252	People say the levels can be raised due to factors such as stress, how accurate are the current test results?	1	I am an owner/carer who currently cares for a horse or pony with PPID
	254	Is it true that stress can raise the levels giving a false positive?	1	I am an owner/carer who currently cares for a horse or pony with PPID
	333	What factors can affect the results ie stress?	1	I am an owner/carer who currently cares for a horse or pony with PPID
	310	Does stress cause false positives?	1	I am an owner/carer who currently cares for a horse or pony with PPID
	440	I've heard that s a stressed horse can get a falsely high ACTH reading, is this true?	1	I am an owner/carer who currently cares for a horse or pony with PPID
	406	Can other factors cause an elevated reading (e.g. stress) and therefore cause a misdiagnosis (e.g. whether the horse has PPID, or how bad it actually is?)	1	I am an owner/carer who currently cares for a horse or pony with PPID
	476	How does stress affect the test readings?	1	I am an owner/carer who currently cares for a horse or pony with PPID
	222	How much of an affect does stress - mental (e.g. needleshy) have on ACTH levels ?	3	I am a veterinary surgeon who treats horses and ponies with PPID
	317	What other factors can influence results or give erroneous results ?	1	I am an owner/carer who currently cares for a horse or pony with PPID
	199	I understand that Cushings is diagnosed by testing for raised levels of a particular hormone but can't this hormone be raised due to other factors as well?	1	I am an owner/carer who currently cares for a horse or pony with PPID
	214	Does the hormone level alter with seasons, stress, age, etc?	1	I am an owner/carer who currently cares for a horse or pony with PPID
	59	If we're usIng elevated ACTH as the main diagnostic tool, how do we know that the elevation is caused by PPID rather than anything else?	1	I am an owner/carer who currently cares for a horse or pony with PPID
	492	Pony becomes distressed when blood is taken. This may affect the blood results?	1	I am an owner/carer who currently cares for a horse or pony with PPID
	9	Are there circumstance that influence the acth blood level, for example pain?	3	I am a veterinary surgeon who treats horses and ponies with PPID
	18	How much does intercurrent disease affect ACTH concentration?	3	I am a veterinary surgeon who treats horses and ponies with PPID
	62	Can results be inaccurate if a horse is in pain	1	I am an owner/carer who currently cares for a horse or pony with PPID
	174	How much elevation of ACTH does pain cause?	3	I am a veterinary surgeon who treats horses and ponies with PPID
	403	Is the diagnosis affected by equine being in pain from laminitis - and therefore should pain relief be given before bloods are taken.	1	I am an owner/carer who currently cares for a horse or pony with PPID
	222	How much of an affect does stress - physiological (e.g. laminitis at the time) have on ACTH levels ?	3	I am a veterinary surgeon who treats horses and ponies with PPID
	229	Do other issues give positive results?	1	I am an owner/carer who currently cares for a horse or pony with PPID
	310	Can other conditions such as ir and ems cause a false positive?	1	I am an owner/carer who currently cares for a horse or pony with PPID
	Final CIRQ	In horses with PPID does stress, concurrent illness and/or pain affect the the reliability and accurracy of diagnostic tests?

[truncated: 6 more sheets: 1.11, 1.12, 1.13, 1.14, 1.15, only 1]
