# Supplementary material for: Equine pituitary pars intermedia dysfunction: Identifying research priorities for diagnosis, treatment and prognosis through a priority setting partnership
Source: PLoS One. 2021 Jan 4;16(1):e0244784. doi: 10.1371/journal.pone.0244784 (PMC7781667; doi:10.1371/journal.pone.0244784)
Supplement: S5 Appendix — (XLSX) [file pone.0244784.s007.xlsx]

## Sheet: 2.1
Question ID	Participant ID	Original question submitted	Type ID	Owner vs Vet
2.1	209	How do we best stabalise PPID horses.	1	I am an owner/carer who currently cares for a horse or pony with PPID
	9	WHAT IS THE BEST TREATMENT?	3	I am a veterinary surgeon who treats horses and ponies with PPID
	15	Is hirsuitism completely reversible if yes which is the choice of drug	3	I am a veterinary surgeon who treats horses and ponies with PPID
	37	Is prascend the best treatment?	1	I am an owner/carer who currently cares for a horse or pony with PPID
	155	What are the choices of medications for optimum treatment results?	1	I am an owner/carer who currently cares for a horse or pony with PPID
	202	What is the best form of treatment	1	I am an owner/carer who currently cares for a horse or pony with PPID
	256	Is medication i.e. Prascend the best option?	1	I am an owner/carer who currently cares for a horse or pony with PPID
	305	What is the best treatment?	1	I am an owner/carer who currently cares for a horse or pony with PPID
	337	What medication/treatment has worked best on a similar horse to mine ? (Age, breed)	2	I am an owner/carer who has previously cared for a horse or pony with PPID
	392	Is pergolide the most effective way to treat it ?	1	I am an owner/carer who currently cares for a horse or pony with PPID
	399	Is the medication (pergolyde) always the best option ?	1	I am an owner/carer who currently cares for a horse or pony with PPID
	441	is the best treatment prascend tablets?	2	i am an owner who previously looked after a pony with cushings and also have three others in my yard with cushings
	458	treatment options and effectivity	1	I am an owner/carer who currently cares for a horse or pony with PPID
	472	What is the most effective treatment?	1	I am an owner/carer who currently cares for a horse or pony with PPID
	Final CIRQ	In horses with PPID what is the best treatment option?

## Sheet: 2.2
Question ID	Participant ID	Original question submitted	Type ID	Owner vs Vet
2.2	432	I have a22 year old mare,2 incidents of mild laminitis about ten years ago.I am careful about her weight,and access to grass,she is well,but grows an extremely thick coat.Vet says she is managing well without medication,would medication help with the coat?	1	I am an owner/carer who currently cares for a horse or pony with PPID
	76	To what extent and it what way does prascend tackle the symptoms of PPID?	1	I am an owner/carer who currently cares for a horse or pony with PPID
	394	Is response to treatment a clinical, measured response, or one which the owner would be pleased with?	2	I have previously cared for a horse who did not respond to pergolide. I have another horse who has been showing mild symptoms for the past three years without testing positive.
	189	How successful is Pergolide therapy in controlling chronic laminitis in elderly Cushingoid ponies?	3	I am a veterinary surgeon who treats horses and ponies with PPID
	236	Will weight issues improve once horse is established on medication?	1	I am an owner/carer who currently cares for a horse or pony with PPID
	341	Can correct dose stop laminitus and help to reverse damage?	1	I am an owner/carer who currently cares for a horse or pony with PPID
	575	My horse is being treated with Pergolide which the vet said may help to stabilise his laminitis is this true?	1	I am an owner/carer who currently cares for a horse or pony with PPID
	281	How well does it control the symptoms/related conditions like laminitis/huge crest etc.?	1	I am an owner/carer who currently cares for a horse or pony with PPID
	431	Is treatment of any help in ponies already suffering from chronic laminitis?	1	I am an owner/carer who currently cares for a horse or pony with PPID
	503	HOW EFFECTIVE ARE CURRENT MEDS IN RELIEVING THE SYMPTONS IE LAMINITIS.	1	I am an owner/carer who currently cares for a horse or pony with PPID
	105	Will symptoms get worse even with treatment?	1	I am an owner/carer who currently cares for a horse or pony with PPID
	76	Does the prascend make the horse more able to cope with infections etc...?	1	I am an owner/carer who currently cares for a horse or pony with PPID
	56	Is Prascend really effective for all equine?	1	I am an owner/carer who currently cares for a horse or pony with PPID
	153	Treatment versus non treatment (efficacy of prascend)	1	I am an owner/carer who currently cares for a horse or pony with PPID
	162	What are the relative values of drug (Prascend) and plain good husbandry in treatment	1	I am an owner/carer who currently cares for a horse or pony with PPID
	408	Is pergolide an effective treatment?	1	I am an owner/carer who currently cares for a horse or pony with PPID
	470	does medication make a difference and if so what	2	I am an owner/carer who has previously cared for a horse or pony with PPID
	546	My horse is on Pracend. How effective is this drug?	1	I am an owner/carer who currently cares for a horse or pony with PPID
	521	I am wondering whether the medication is having any beneficial effect	1	I am an owner/carer who currently cares for a horse or pony with PPID
	296	How well is the drug metabolized by the body?	1	I am an owner/carer who currently cares for a horse or pony with PPID
	373	What percentage of animals are successfully managed on current treatment?	2	I am an owner/carer who has previously cared for a horse or pony with PPID
	419	what does prascend actually cover in the treatment of the horse	1	I am an owner/carer who currently cares for a horse or pony with PPID
	489	can pony's condition worsen even when bought under control	1	I am an owner/carer who currently cares for a horse or pony with PPID
	527	is good management and the medication enough to keep the elderly horse well.	1	I am an owner/carer who currently cares for a horse or pony with PPID
	Final CIRQ	In horses with PPID how effective is pergolide treatment at reducing/controlling clinical signs of PPID?

## Sheet: 2.3
Question ID	Participant ID	Original question submitted	Type ID	Owner vs Vet
2.3	333	Once a pony's ACTH results are back within the normal range, does their risk of developing laminitis also go back to that of a pony without PPID?	1	I am an owner/carer who currently cares for a horse or pony with PPID
	173	If treated can it delay onset of symptoms/prevent them? If delay for how long?	1	I am an owner/carer who currently cares for a horse or pony with PPID
	228	Are they still more susceptible to illnesses/infections even on long term pergolide treatment?	1	I am an owner/carer who currently cares for a horse or pony with PPID
	547	If a horse has been diagnosed with PPID and has never had laminitis is she likely to get it once medicated?	1	I am an owner/carer who currently cares for a horse or pony with PPID
	29	Do the risks of laminitis become reduced when treated with prascend?	1	I am an owner/carer who currently cares for a horse or pony with PPID
	227	Because she never had laminitis before she had cushings does that mean that because she now has precend she won't get laminitis?	1	I am an owner/carer who currently cares for a horse or pony with PPID
	33	By treating with Prascend, and lowering ACTH levels to within the normal range, how much will the likelihood of symptoms reduce? Eg reduce laminitis risk by 70%, skin infections by 60%	1	I am an owner/carer who currently cares for a horse or pony with PPID
	168	Are they still at the same risk of laminitis as they were before treatment was started?	2	I am an owner/carer who has previously cared for a horse or pony with PPID
	173	If treated before symptoms show can it be kept asymptomatic?	1	I am an owner/carer who currently cares for a horse or pony with PPID
	424	Are horses that are on medication such as Pracend at normal laminitis risk?	1	I am an owner/carer who currently cares for a horse or pony with PPID
	167	How does treatment affect the likelyhood of symptoms such as laminitis?	1	I am an owner/carer who currently cares for a horse or pony with PPID
	115	Is it true that if you reduce the prascend that you may cause laminitis?	1	I am an owner/carer who currently cares for a horse or pony with PPID
	111	Further information about optimal approach, and benefits in treating PPID in face of clinical laminitis	3	I am a veterinary surgeon who treats horses and ponies with PPID
	Final CIRQ	In horses with PPID recieving treatment with pergolide is the risk of laminitis reduced?

## Sheet: 2.4
Question ID	Participant ID	Original question submitted	Type ID	Owner vs Vet
2.4	11	How good the drug is inhibiting the growth of the pituary adenoma?	3	I am a veterinary surgeon who treats horses and ponies with PPID
	6	Is there a treatment/cure or the treatment just prolong the life of the horse?	1	I am an owner/carer who currently cares for a horse or pony with PPID
	500	Does the problem get worse with agae or can it be contained with medication and care?	1	I am an owner/carer who currently cares for a horse or pony with PPID
	265	in humans treated with dopamine agonist for some pituitary tumors shrinkage of tumor is seen- does this happen in equines	1	I am an owner/carer who currently cares for a horse or pony with PPID
	83	Is there up to date evidence through research that shows pergolide IS effective in helping to subside pituitary growth?	1	I am an owner/carer who currently cares for a horse or pony with PPID
	406	I understand that the disease is progressive - is this correct? If so does the medication mask this or does it slow it down?	1	I am an owner/carer who currently cares for a horse or pony with PPID
	312	Does treatment halt the disease or just slow it down?	1	I am an owner/carer who currently cares for a horse or pony with PPID
	326	Will treatment keep the disease from progressing?	1	I am an owner/carer who currently cares for a horse or pony with PPID
	299	Does pergolide slow the progression of the disease?	3	I am a veterinary surgeon who treats horses and ponies with PPID
	67	Does treatment with peroglide slow progression or just manage symptoms	2	I am an owner/carer who has previously cared for a horse or pony with PPID
	92	Does the tablets actually keep the disease at bay	1	I am an owner/carer who currently cares for a horse or pony with PPID
	270	Does the pergolide/prascend tablets treat cushings or manage the symptoms?	1	I am an owner/carer who currently cares for a horse or pony with PPID
	150	And does the medicines slow it down or only treat the symptoms?	1	I am an owner/carer who currently cares for a horse or pony with PPID
	240	Does Prascend really help	1	I am an owner/carer who currently cares for a horse or pony with PPID
	476	Do the drugs slow the progression of the disease or manage the symptons?	1	I am an owner/carer who currently cares for a horse or pony with PPID
	138	How far can treatment with Prascend help.	1	I am an owner/carer who currently cares for a horse or pony with PPID
	240	Does Prascend really help?	1	I am an owner/carer who currently cares for a horse or pony with PPID
	409	How effective is the treatment?	2	I am an owner/carer who has previously cared for a horse or pony with PPID
	168	How much success has prascend had?	2	I am an owner/carer who has previously cared for a horse or pony with PPID
	114	efficacy	1	I am an owner/carer who currently cares for a horse or pony with PPID
	516	Is medicating always effective?	2	I am an owner/carer who has previously cared for a horse or pony with PPID
	337	Are there any proven results ?	2	I am an owner/carer who has previously cared for a horse or pony with PPID
	394	Would it be fair to call equines who respond to treatment 'in remission?'	2	I have previously cared for a horse who did not respond to pergolide. I have another horse who has been showing mild symptoms for the past three years without testing positive.
	244	Can the condition be stabilised?	1	I am an owner/carer who currently cares for a horse or pony with PPID
	292	What are the outcomes of treatment	2	I am an owner/carer who has previously cared for a horse or pony with PPID								prognosis
	248	How manageable is it truly?	1	I am an owner/carer who currently cares for a horse or pony with PPID							efficacy
	371	Is treatment viable?	1	I am an owner/carer who currently cares for a horse or pony with PPID							efficacy
	Final CIRQ	In horses with PPID how effective is pergolide at slowing the progression of the disease?

## Sheet: 2.5
Question ID	Participant ID	Original question submitted	Type ID	Owner vs Vet
2.5	231	How long will the medication work for?	1	I am an owner/carer who currently cares for a horse or pony with PPID
	226	Is their any effect of tolerance or dependence on pergolide medication?	3	I am a veterinary surgeon who treats horses and ponies with PPID
	547	The longer a horse has been on prescend does it build up in their system therefore controlling it better ?	1	I am an owner/carer who currently cares for a horse or pony with PPID
	59	can we predict how long horses will stabilise on pergolide for?	1	I am an owner/carer who currently cares for a horse or pony with PPID
	477	does the medication eventually stop helping the symptoms.	1	I am an owner/carer who currently cares for a horse or pony with PPID
	527	how long can the aged horse stay well on the medication.	1	I am an owner/carer who currently cares for a horse or pony with PPID
	226	At what level of ACTH is control likely to be difficult to attain long term?	3	I am a veterinary surgeon who treats horses and ponies with PPID
	239	My mare takes prascend, does this continue to be effective?	1	I am an owner/carer who currently cares for a horse or pony with PPID
	390	Is it true Prascend only effective for limited time?	1	I am an owner/carer who currently cares for a horse or pony with PPID
	427	What are long term effects of Prascend, does disease become resistant	1	I am an owner/carer who currently cares for a horse or pony with PPID
	522	Why does the benefit of Prascend appear to drop off after 18 months - 2 years?	1	I am an owner/carer who currently cares for a horse or pony with PPID
	249	Can it be hormone level stabliised long term?	1	I am an owner/carer who currently cares for a horse or pony with PPID
	296	How long can equines continue on treatment with peroglide before symptoms return?	1	I am an owner/carer who currently cares for a horse or pony with PPID
	312	Does Prascend/Pergolide become less effective with time?	1	I am an owner/carer who currently cares for a horse or pony with PPID
	340	Will the effect of medication decrease as the horse ages/can a horse acquire immunity to medication?	1	I am an owner/carer who currently cares for a horse or pony with PPID
	549	How long will treatment ie pergalide be affective for ?	1	I am an owner/carer who currently cares for a horse or pony with PPID
	570	my horse has an ACTH count that has dropped from 945 to 33 with the use of Prascend i can clearly see the benefits for him what expectations can I have about him continuing to respond so well to the drug?	1	I am an owner/carer who currently cares for a horse or pony with PPID
	71	Do horses become lesss sensitive to medication over time?	1	I am an owner/carer who currently cares for a horse or pony with PPID
	45	For how long can I expect pergolide treatment to be effective for?	3	I am a veterinary surgeon who treats horses and ponies with PPID
	124	Do they build up a tolerance to prascend?	1	I am an owner/carer who currently cares for a horse or pony with PPID
	62	Can a horse become immune to the drug over a longer period of time.	1	I am an owner/carer who currently cares for a horse or pony with PPID
	557	How do I know how long pergolide will remain effective?	1	I am an owner/carer who currently cares for a horse or pony with PPID
	234	How long realistically can horses remain on prascend ?	2	I am an owner/carer who has previously cared for a horse or pony with PPID
	303	How long can a horse or pony stay on Pergolide for?	1	I am an owner/carer who currently cares for a horse or pony with PPID
	370	How long can a horse take Prascend for	1	I am an owner/carer who currently cares for a horse or pony with PPID
	534	how long can treatment be continued using Pergolide	4	Both vet treating equines and owner of two with PPID
	565	How long can the drug be administered for	1	I am an owner/carer who currently cares for a horse or pony with PPID
	337	How long will treatment last ?	2	I am an owner/carer who has previously cared for a horse or pony with PPID
	151	I think it might be too soon, but how long can I expect my mare to have quality of life on Prascend	1	I am an owner/carer who currently cares for a horse or pony with PPID
	206	When do you know when the drugs are no longer effective?	1	I am an owner/carer who currently cares for a horse or pony with PPID
	296	What might owners expect to see in terms of signs that treatment is no longer effective, to avoid return of laminitis?	1	I am an owner/carer who currently cares for a horse or pony with PPID
	488	Is it manageable long term?	2	I am an owner/carer who has previously cared for a horse or pony with PPID
	307	1. Why is it that the animals sensitivity to pergolide dereases over time and so the dosage must be increased?	1	I am an owner/carer who currently cares for a horse or pony with PPID
	383	My horse has been taking 1mg tablet of prascend a day since January 2015. Does the efficacy diminish over time so that the horse will need a higher dose. His last test in September 2016 was 22.	1	I am an owner/carer who currently cares for a horse or pony with PPID
	477	Does the effectiveness of mediation reduce in all animals leading to the need to increase the dosage	1	I am an owner/carer who currently cares for a horse or pony with PPID
	61	Do many cases eventually fail to respond to treatment?	3	I am a veterinary surgeon who treats horses and ponies with PPID
	61	Why do some well controlled ponies have sudden relapses?	3	I am a veterinary surgeon who treats horses and ponies with PPID
	392	Our pony has been on pregolide for at least 10 years he is on maximum dose of 6 tablets a day for his height, where can you go from here for future treatment ?	1	I am an owner/carer who currently cares for a horse or pony with PPID
	196	Can the effects of parascend be cumulative?	1	I am an owner/carer who currently cares for a horse or pony with PPID
	558	How long can I keep increasing the dosage.	1	I am an owner/carer who currently cares for a horse or pony with PPID
	555	How will we know if increase/decrease medication is needed?	1	I am an owner/carer who currently cares for a horse or pony with PPID
	5	Does there become a drug tolerance resulting in drug dosage having to be increased?	3	I am a veterinary surgeon who treats horses and ponies with PPID
	Final CIRQ	In horses with PPID how long is pergolide effective for?

## Sheet: 2.6
Question ID	Participant ID	Original question submitted	Type ID	Owner vs Vet
2.6	85	There seems to be different reactions to pergolide, with some equines not being able to tolerate it, while others do very well and return to a nearly normal life, could this be related to the form/progress at time of diagnosis of PPID?	1	I am an owner/carer who currently cares for a horse or pony with PPID
	394	Is there a test result above which you would not expect a response to treatment?	2	I have previously cared for a horse who did not respond to pergolide. I have another horse who has been showing mild symptoms for the past three years without testing positive.
	363	What difference the level of ACTH at diagnosis has on treatment	2	I am an owner/carer who has previously cared for a horse or pony with PPID
	559	I would like to know if it is really worth medicating the 'mildly' cushing horse. Does this help to stop the disease from worsening?	1	I am an owner/carer who currently cares for a horse or pony with PPID
	31	Has it been researched whether early diagnosis and medication has a beneficial effect on likely dosage requirement of Prascend?	1	I am an owner/carer who currently cares for a horse or pony with PPID
	488	Is it easier to control/help the sooner its diagnosed?	2	I am an owner/carer who has previously cared for a horse or pony with PPID
	177	dependant on when caught: treatment	2	I am an owner/carer who has previously cared for a horse or pony with PPID
	556	If a horse is diagnosed before the symptoms are exhibited, will they ever suffer from them? E.g grow a thick coat, get laminitis whilst they're on medication	1	I am an owner/carer who currently cares for a horse or pony with PPID
	Final CIRQ	In horses with PPID does the severity/stage of disease influence the effectiveness of treatment?

## Sheet: 2.7
Question ID	Participant ID	Original question submitted	Type ID	Owner vs Vet
2.7	44	Additional methods of treatment when pergolide alone isn't working?	1	I am an owner/carer who currently cares for a horse or pony with PPID
	528	Some cases refractory to treatment and difficult to explain why	4	vet and owner of horse with PPID
	45	What can I do when pergolide no longer seems to be effective?	3	I am a veterinary surgeon who treats horses and ponies with PPID
	209	How do we best effectively treat horses who show classic symptoms that return and or remain despite just above average readings via a blood test.	1	I am an owner/carer who currently cares for a horse or pony with PPID
	164	What is the best way of treating apparent "non-responders" to pergolide?	3	I am a veterinary surgeon who treats horses and ponies with PPID
	222	With horses that don't do well on pergolide (e.g. go off feed, become very lethargic) then what are the options?	3	I am a veterinary surgeon who treats horses and ponies with PPID
	326	What if treatment doesn't have the desired results?	1	I am an owner/carer who currently cares for a horse or pony with PPID
	58	What about those horses who can't tolerate prascend?	1	I am an owner/carer who currently cares for a horse or pony with PPID
	97	What values do you really need the acth to be , in order to be under control in terms of clinical signs of laminitis. For example- Some horses are clinically controlled , but their numbers are not quite within range yet , close but not within, and those horses often get too lethargic on a dose of pergolide that would actually get their numbers all the way inside the reference range.	3	I am a veterinary surgeon who treats horses and ponies with PPID
	Final CIRQ	What is the best way of dealing with horses who do not respond to pergolide treatment?

## Sheet: 2.8
Question ID	Participant ID	Original question submitted	Type ID	Owner vs Vet
2.8	14	How soon after treatment is initiated should you see clinical improvement?	3	I am a veterinary surgeon who treats horses and ponies with PPID
	394	In what time frame would you expect to see a response to treatment?	2	I have previously cared for a horse who did not respond to pergolide. I have another horse who has been showing mild symptoms for the past three years without testing positive.
	55	Can I expect a full return to normal health and if so what would the timescale be?	1	I am an owner/carer who currently cares for a horse or pony with PPID
	Final CIRQ	In horses with PPID in what time frame would you expect to see a response to treatment?

## Sheet: 2.9
Question ID	Participant ID	Original question submitted	Type ID	Owner vs Vet
2.9	59	How can we predict which horses will stabilise on pergolide?	1	I am an owner/carer who currently cares for a horse or pony with PPID
	534	Is there any influence from diet management or breed in response to treatment	4	Both vet treating equines and owner of two with PPID
	258	What variances should be taken into consideration when treating I.e. Not all horses are the same	1	I am an owner/carer who currently cares for a horse or pony with PPID
	Final CIRQ	In horses with PPID do factors such as age, breed and diet influence the effectiveness of treatment?

## Sheet: 2.10
Question ID	Participant ID	Original question submitted	Type ID	Owner vs Vet
2.1	299	Is it necessary to put a horse with high acth but no other signs on pergolide?	3	I am a veterinary surgeon who treats horses and ponies with PPID
	460	If a pony is not symptomatic ie not laminitic or showing coat changes or fat deposits etc should you treat or wait until they develop?	1	I am an owner/carer who currently cares for a horse or pony with PPID
	147	How important is it to treat the bloods if the pony is asymptomatic? (ie sound, no laminitis or health problems.)	1	I am an owner/carer who currently cares for a horse or pony with PPID
	173	Should non symptomatic ponies be treated?	1	I am an owner/carer who currently cares for a horse or pony with PPID
	186	Should we use pergolide to treat horses, showing a high ACTH in blood examination, without clinical symptoms?	3	I am a veterinary surgeon who treats horses and ponies with PPID
	527	are aged horses that are on the lower scale of ppid and that show no signs, better to start the medication.	1	I am an owner/carer who currently cares for a horse or pony with PPID
	534	Do we treat if symptomless but raised ACTH	4	Both vet treating equines and owner of two with PPID
	471	If there are no serious symptoms, should horses be given a tablet that makes them feel ill? Prascend tablets made my pony feel very ill. The only symptoms my pony had was that she was slow at losing her summer coat. Even if she does have PPID (which I now doubt) she was feeling less well on the tablets than off.	1	I am the owner/carer of a pony diagnosed with PPID April or May 2016, but I don't think she does have PPID
	553	is it sometimes better to just leave well alone if they don't show symptoms ?	1	I am an owner/carer who currently cares for a horse or pony with PPID
	Final CIRQ	In horses with PPID what is the best way to mange aysmptomatic cases (a horse diagnosed with PPID but with no symptoms)?

[truncated: 18 more sheets: 2.11, 2.12, 2.13, 2.14, 2.15, 2.16, 2.17, 2.18, 2.19, 2.20, 2.21, 2.22, 2.23, 2.24, 2.25, 2.26, 2.27, only 1]
