# Supplementary material for: Equine pituitary pars intermedia dysfunction: Identifying research priorities for diagnosis, treatment and prognosis through a priority setting partnership
Source: PLoS One. 2021 Jan 4;16(1):e0244784. doi: 10.1371/journal.pone.0244784 (PMC7781667; doi:10.1371/journal.pone.0244784)
Supplement: S6 Appendix — (XLSX) [file pone.0244784.s008.xlsx]

## Sheet: 3.1
Question ID	Participant ID	Original question submitted	Type ID	Owner vs Vet
3.1	2	What is the average lifespan of a horse with PPID?	3	I am a veterinary surgeon who treats horses and ponies with PPID
	4	How long can a horse with PPID live for?	1	I am an owner/carer who currently cares for a horse or pony with PPID
	12	What is the average life expectancy for a horse with uncontrolled PPID?	3	I am a veterinary surgeon who treats horses and ponies with PPID
	26	What's the life expectancy of ponies with PPID?	1	I am an owner/carer who currently cares for a horse or pony with PPID
	32	Is it likely to shorten the life span of the pony?	1	I am an owner/carer who currently cares for a horse or pony with PPID
	37	What is the 'longesteld survival rate known?	1	I am an owner/carer who currently cares for a horse or pony with PPID
	39	What would be the life expectancy of a horse with PPID?	1	I am an owner/carer who currently cares for a horse or pony with PPID
	40	Life expectancy	1	I am an owner/carer who currently cares for a horse or pony with PPID
	45	How does PPID influence life expectancy?	3	I am a veterinary surgeon who treats horses and ponies with PPID
	47	Life expectancy with worst case?	1	I am an owner/carer who currently cares for a horse or pony with PPID
	54	Life expectancy.	2	I am an owner/carer who has previously cared for a horse or pony with PPID
	57	How long a horse is likely to live for with the disease and any problems the disease may cause.	1	I am an owner/carer who currently cares for a horse or pony with PPID
	60	What are the implications in terms of life expectancy?	1	I am an owner/carer who currently cares for a horse or pony with PPID
	63	What is the average life span for PPID affected animals	1	I am an owner/carer who currently cares for a horse or pony with PPID
	68	Having been diagnosed what is the average life expectancy of a horse with PPID?	1	I am an owner/carer who currently cares for a horse or pony with PPID
	71	Does PPID shorten life expectancy?	1	I am an owner/carer who currently cares for a horse or pony with PPID
	78	Life expectancy of a. Cushing horse? He was diagnosed at 15 I'm worried this will reduce his life span?	1	I am an owner/carer who currently cares for a horse or pony with PPID
	82	What is the average lifespan?	1	I am an owner/carer who currently cares for a horse or pony with PPID
	101	Is lifespan shortened with horses with ppid?	1	I am an owner/carer who currently cares for a horse or pony with PPID
	112	Life expectancy	1	I am an owner/carer who currently cares for a horse or pony with PPID
	120	How many of the horses diagnosed are still alive 3-5 years after the diagnosis?	2	I am an owner/carer who has previously cared for a horse or pony with PPID
	121	Does anyone actually know the life expectancy after diagnosis?	1	I am an owner/carer who currently cares for a horse or pony with PPID
	133	Does having ppid shorten expected life span	1	I am an owner/carer who currently cares for a horse or pony with PPID
	168	Does it shorten life, and how much by?	2	I am an owner/carer who has previously cared for a horse or pony with PPID
	173	Does it reduce life expectancy, if so by how long? Many of the above question applies here too	1	I am an owner/carer who currently cares for a horse or pony with PPID
	175	What is the life span of the horses who are diagnosed?	1	I am an owner/carer who currently cares for a horse or pony with PPID
	191	What is the average life span of a horse that has been diagnosed with PPID?	1	I am an owner/carer who currently cares for a horse or pony with PPID
	192	Was is the average life expectancy once suspected (and confirmed)	2	I am an owner/carer who has previously cared for a horse or pony with PPID
	195	Would be useful to have a study comparing life expectancy of PPID animals against normal control animals. Perhaps retrospective case matched study?	3	I am a veterinary surgeon who treats horses and ponies with PPID
	201	What is the life expectancy of a pony once it is diagnosed with ppid ?	1	I am an owner/carer who currently cares for a horse or pony with PPID
	205	what is the average number of years an animal can live with the disease once diagnosed?	1	I am an owner/carer who currently cares for a horse or pony with PPID
	210	how long can a pony live for with ppid.	1	I am an owner/carer who currently cares for a horse or pony with PPID
	214	What's the life expectancy?	1	I am an owner/carer who currently cares for a horse or pony with PPID
	229	How long did the oldest horse with PPID live with the disease?	1	I am an owner/carer who currently cares for a horse or pony with PPID
	231	Will it limit my pony's life expectancy?	1	I am an owner/carer who currently cares for a horse or pony with PPID
	242	Life expectancy	1	I am an owner/carer who currently cares for a horse or pony with PPID
	243	How does having PPID affect a horses lifespan?	1	I am an owner/carer who currently cares for a horse or pony with PPID
	245	How long can a horse go on with this condition. My horse is 28 and was diagnosed about 5years ago. It is managed and under control. He is still in work.he is on 2/3 pergaloid a day.	1	I am an owner/carer who currently cares for a horse or pony with PPID
	251	Is their life expectancy shortened and if so by how much?	1	I am an owner/carer who currently cares for a horse or pony with PPID
	252	No one ever told me the expected life expectancy?	1	I am an owner/carer who currently cares for a horse or pony with PPID
	254	How long is the average life expectancy of a PPID horse?	1	I am an owner/carer who currently cares for a horse or pony with PPID
	263	Is this going to shorten her life	1	I am an owner/carer who currently cares for a horse or pony with PPID
	264	what life expectancy can I expect in the horses?	1	I am an owner/carer who currently cares for a horse or pony with PPID
	272	How long can they live	2	I am an owner/carer who has previously cared for a horse or pony with PPID
	281	How long is my pony likely to live now that he's been diagnosed with the disease?	1	I am an owner/carer who currently cares for a horse or pony with PPID
	283	How long can horses live after diagnosis?	1	I am an owner/carer who currently cares for a horse or pony with PPID
	289	Does it affect life span of horses?	1	I am an owner/carer who currently cares for a horse or pony with PPID
	294	What is the average life expectancy after diagnosis?	1	I am an owner/carer who currently cares for a horse or pony with PPID
	304	How many years can a pony live with PPID?	1	I am an owner/carer who currently cares for a horse or pony with PPID
	305	When a horse has been diagnosed with the onset of PPID, does it limit their lifespan?	1	I am an owner/carer who currently cares for a horse or pony with PPID
	307	1. How long on average do animals live after being diagnosed with PPID?	1	I am an owner/carer who currently cares for a horse or pony with PPID
	309	can they live a long time with the condition	1	I am an owner/carer who currently cares for a horse or pony with PPID
	321	what is the average survival time once diagnosed	2	I am an owner/carer who has previously cared for a horse or pony with PPID
	322	Does PPID have an impact on the life expectancy of a pony? If so how much of an impact?	1	I am an owner/carer who currently cares for a horse or pony with PPID
	326	Will the disease shorten life expectancy? And by how much?	1	I am an owner/carer who currently cares for a horse or pony with PPID
	348	What is the average life expectancy after diagnosis?	1	I am an owner/carer who currently cares for a horse or pony with PPID
	356	How long will my pony live now he has been diagnosed?	1	I am an owner/carer who currently cares for a horse or pony with PPID
	369	Can a pony survive to a reasonable old age with PPID?	1	I am an owner/carer who currently cares for a horse or pony with PPID
	378	What is the likely life expectation of a horse when it has been diagnosed with PPID	1	I am an owner/carer who currently cares for a horse or pony with PPID
	390	How does it affect life expectancy?	1	I am an owner/carer who currently cares for a horse or pony with PPID
	392	How long do you think horses can survive with tested ppid ?	1	I am an owner/carer who currently cares for a horse or pony with PPID
	393	Will is shorten life expectancy ?	1	I am an owner/carer who currently cares for a horse or pony with PPID
	399	How many years would the horse be expected to continue fit and well?	1	I am an owner/carer who currently cares for a horse or pony with PPID
	404	My horse is 32 he was not diagnosed until last year as had no odvious syptoms. I was offered free test because of his age. He has now become stable on blood count with pergaloid. Otherwise very well just hanging on to his coat a bit although coming out now. What do you think his life expectancy is. Counr was 350 before diagnosis now 32	1	I am an owner/carer who currently cares for a horse or pony with PPID
	407	What effect does it have the lifespan of younger horses?	1	I am an owner/carer who currently cares for a horse or pony with PPID
	410	On average, by how much does PPID shorten an equine's life?	1	I am an owner/carer who currently cares for a horse or pony with PPID
	415	What is the lifespan of a horse likely to be once diagnosed?	1	I am an owner/carer who currently cares for a horse or pony with PPID
	420	Number of years likely to live with condition	1	I am an owner/carer who currently cares for a horse or pony with PPID
	427	Does it shorten horse's life and if so can this be evaluated	1	I am an owner/carer who currently cares for a horse or pony with PPID
	436	Life expectancy?	1	I am an owner/carer who currently cares for a horse or pony with PPID
	437	Does this shorten the life having PPID	1	I am an owner/carer who currently cares for a horse or pony with PPID
	438	We all wonder how long our 🐴 will go on once diagnosed with ppid and which sign to really start worrying	1	I am an owner/carer who currently cares for a horse or pony with PPID
	465	How long will my horse live after diagnosis?	1	I am an owner/carer who currently cares for a horse or pony with PPID
	470	what is life expectancy	2	I am an owner/carer who has previously cared for a horse or pony with PPID
	472	Does it shorten the life of a horse/pony?	1	I am an owner/carer who currently cares for a horse or pony with PPID
	480	Does it reduce life expectancy	1	I am an owner/carer who currently cares for a horse or pony with PPID
	481	Does PPID reduce life expectancy?	1	I am an owner/carer who currently cares for a horse or pony with PPID
	484	What is the life expectancy from diagnosis.	1	I am an owner/carer who currently cares for a horse or pony with PPID
	488	What expected life time with it?	2	I am an owner/carer who has previously cared for a horse or pony with PPID
	493	Life expectancy?	1	I am an owner/carer who currently cares for a horse or pony with PPID
	498	I would like to know roughly how this disease effects the life span of an animal with this, please?	1	I am an owner/carer who currently cares for a horse or pony with PPID
	508	do PPID horses on Prascend have a normal life expectancy?	1	I am an owner/carer who currently cares for a horse or pony with PPID
	510	Does it reduce life expectancy	1	I am an owner/carer who currently cares for a horse or pony with PPID
	514	How long can horses / ponies with PPID live 'well'?	1	I am an owner/carer who currently cares for a horse or pony with PPID
	524	Does it shorten the life span of the horse?	1	I am an owner/carer who currently cares for a horse or pony with PPID
	531	How many years can the live with the disease	1	I am an owner/carer who currently cares for a horse or pony with PPID
	550	Does it shorten their life?	1	I am an owner/carer who currently cares for a horse or pony with PPID
	560	is the life span of that horse likely to be just the same as one which doesn't have PPID?	1	I am an owner/carer who currently cares for a horse or pony with PPID
	569	Does the condition shorten the lifespan ?	1	I am an owner/carer who currently cares for a horse or pony with PPID
	572	will he die younger as a result of the disease ...	1	I am an owner/carer who currently cares for a horse or pony with PPID
	25	Life expectancy?	1	I am an owner/carer who currently cares for a horse or pony with PPID
	36	What is the life expectancy?	1	I am an owner/carer who currently cares for a horse or pony with PPID
	36	Is a diagnosis of ppid likely to affect life span?	1	I am an owner/carer who currently cares for a horse or pony with PPID
	40	Does it reduce life expectancy at all	1	I am an owner/carer who currently cares for a horse or pony with PPID
	84	How long can horses live with ppid	1	I am an owner/carer who currently cares for a horse or pony with PPID
	92	Does it shorten there life span	1	I am an owner/carer who currently cares for a horse or pony with PPID
	138	What is life expectancy after diagnosis?	1	I am an owner/carer who currently cares for a horse or pony with PPID
	187	Will this diagnosis shorten my horses life?	1	I am an owner/carer who currently cares for a horse or pony with PPID
	263	Will this shorten her life	1	I am an owner/carer who currently cares for a horse or pony with PPID
	330	Does it decrease the life expectancy of my horse?	1	I am an owner/carer who currently cares for a horse or pony with PPID
	470	what is life expectancy	2	I am an owner/carer who has previously cared for a horse or pony with PPID
	486	What is their life expectancy?	1	I am an owner/carer who currently cares for a horse or pony with PPID
	549	What is life expectancy of pony with PPID ?	1	I am an owner/carer who currently cares for a horse or pony with PPID
	341	Does the condition shorten life expectancy?	1	I am an owner/carer who currently cares for a horse or pony with PPID
	211	Is it life limiting	1	I am an owner/carer who currently cares for a horse or pony with PPID
	6	Can they live a normal life?	1	I am an owner/carer who currently cares for a horse or pony with PPID
	168	Can horses lead a relatively normal life.	2	I am an owner/carer who has previously cared for a horse or pony with PPID
	187	Will my horse be able to live a normal life?	1	I am an owner/carer who currently cares for a horse or pony with PPID
	212	can they live a normal long life or will the diesease always be what gets them in the end?	1	I am an owner/carer who currently cares for a horse or pony with PPID
	394	Can a positive result and a response to pergolide then give a horse a return to its normal routine and exercise?	2	I have previously cared for a horse who did not respond to pergolide. I have another horse who has been showing mild symptoms for the past three years without testing positive.
	496	Can my horse carry on as normal?	1	I am an owner/carer who currently cares for a horse or pony with PPID
	548	What are the chances of a Cushings pony who has suffered chronic laminitis regaining a normal life?	1	I am an owner/carer who currently cares for a horse or pony with PPID
	243	How does having PPID affect a horses day to day life?	1	I am an owner/carer who currently cares for a horse or pony with PPID
	322	How much of a 'normal' life can a PPID pony continue to have?	1	I am an owner/carer who currently cares for a horse or pony with PPID
	326	Will my pony still be able to lead a normal life/routine?	1	I am an owner/carer who currently cares for a horse or pony with PPID
	88	can the pony lead a normal life on the tablets	1	I am an owner/carer who currently cares for a horse or pony with PPID
	207	Can they live normal life while on meds	1	I am an owner/carer who currently cares for a horse or pony with PPID
	424	Can horses that are on medication such as Pracend , be treated as a normal otherwise healthy horse?	1	I am an owner/carer who currently cares for a horse or pony with PPID
	57	How happy/content and comfortable my horse is and his quality of life.	1	I am an owner/carer who currently cares for a horse or pony with PPID
	161	Well in view of the age of mine, I just want to ensure that their latter years are as healthy and painfree as possible	1	I am an owner/carer who currently cares for a horse or pony with PPID
	281	How much will his quality of life be affected - he lives to eat so really hard for hm to be on a restricted diet all the time (which he is anyway due to being prone to laminitis and huge crest)?	1	I am an owner/carer who currently cares for a horse or pony with PPID
	420	Quality of life?	1	I am an owner/carer who currently cares for a horse or pony with PPID
	436	Quality of life?	1	I am an owner/carer who currently cares for a horse or pony with PPID
	324	How does my horse feel? Is he in pain?	1	I am an owner/carer who currently cares for a horse or pony with PPID
	337	Will my horse be in any pain ?	2	I am an owner/carer who has previously cared for a horse or pony with PPID
	551	Do these horses feel unwell even if there is nothing obvious to us and the horse is in work appearing normal.	1	I am an owner/carer who currently cares for a horse or pony with PPID
	218	Are the animals in any pain	1	I am an owner/carer who currently cares for a horse or pony with PPID
	292	What is the quality of life for the affected animal	2	I am an owner/carer who has previously cared for a horse or pony with PPID
	158	What is the eventual prognosis,	1	I am an owner/carer who currently cares for a horse or pony with PPID
	166	What is the prognosis? My vet has told me NOTHING!	1	I am an owner/carer who currently cares for a horse or pony with PPID
	6	What is the prognosis?	1	I am an owner/carer who currently cares for a horse or pony with PPID
	17	What is the prognosis?	4	Vet who treats plus owner who treats one but monitors another
	60	what is the long term prognosis?	1	I am an owner/carer who currently cares for a horse or pony with PPID
	109	What is the overall outcome	1	I am an owner/carer who currently cares for a horse or pony with PPID
	235	I don't know the outcome of my horses condition?	1	I am an owner/carer who currently cares for a horse or pony with PPID
	238	What is the long term prognosis?	1	I am an owner/carer who currently cares for a horse or pony with PPID
	257	What is the long term outcome?	1	I am an owner/carer who currently cares for a horse or pony with PPID
	258	What is the long term average prognosis	1	I am an owner/carer who currently cares for a horse or pony with PPID
	274	What are the long term effects	1	I am an owner/carer who currently cares for a horse or pony with PPID
	276	What's the long term prognosis?	1	I am an owner/carer who currently cares for a horse or pony with PPID
	279	What is their prognosis?	3	I am a veterinary surgeon who treats horses and ponies with PPID
	309	Does the horse have a possibility of surviving PPID	1	I am an owner/carer who currently cares for a horse or pony with PPID
	471	Is PPID life threatening?	1	I am the owner/carer of a pony diagnosed with PPID April or May 2016, but I don't think she does have PPID
	205	What is the long term prognosis once a horse or pony is diagnosed?	1	I am an owner/carer who currently cares for a horse or pony with PPID
	276	What is the long term prognosis?	1	I am an owner/carer who currently cares for a horse or pony with PPID
	337	What does it mean for my horse in the future ?	2	I am an owner/carer who has previously cared for a horse or pony with PPID
	Final CIRQ	What is the prognosis for horses with PPID? Compared to horses without the disease?

## Sheet: 3.2
Question ID	Participant ID	Original question submitted	Type ID	Owner vs Vet
3.2	5	Survival curves for treatment vs. non-treatment, although improves quality of life, does the life expectancy improve?	3	I am a veterinary surgeon who treats horses and ponies with PPID
	248	Long term effects of not giving crushings medication?	1	I am an owner/carer who currently cares for a horse or pony with PPID
	11	How many years approximatly the treatment gives more? Is many times the question from owners.	3	I am a veterinary surgeon who treats horses and ponies with PPID
	19	Life expectancy and prolongation of working life when treated vs not treated	3	I am a veterinary surgeon who treats horses and ponies with PPID
	21	How many years can a horse live without treatment if he already has the symptoms (bad state of coat, PU/PD, lameness..) ? And how many with hormonal treatment?	1	I am an owner/carer who currently cares for a horse or pony with PPID
	45	What is the difference in outcomes between horses treated with pergolide and those who are not?	3	I am a veterinary surgeon who treats horses and ponies with PPID
	52	What is the impact of PPID on life expectancy if the medication levels maintain the hormone levels within normal range?	1	I am an owner/carer who currently cares for a horse or pony with PPID
	57	Consequences if a horse like mine that won't take the medication and will no longer eat hard feed.	1	I am an owner/carer who currently cares for a horse or pony with PPID
	89	Does treating a pony with Cushings with prascend increase the ponies life expectancy?	3	I am a veterinary surgeon who treats horses and ponies with PPID
	93	average life expectancy (on and off pracend)	1	I am an owner/carer who currently cares for a horse or pony with PPID
	94	What is the difference in prognosis between those who are medicated and those that aren't?	1	I am an owner/carer who currently cares for a horse or pony with PPID
	119	In general how long can a horse/pony life whilst on Prascend?	1	I am an owner/carer who currently cares for a horse or pony with PPID
	136	What is the longest a horse has survived after diagnosis and being started on Prascend.	1	I am an owner/carer who currently cares for a horse or pony with PPID
	142	Without treatment what is the anticipated lifespan from initial diagnosis, with change of diet only?	1	I am an owner/carer who currently cares for a horse or pony with PPID
	142	What is the anticipated lifespan following ALL recommendations for treatment procedure.	1	I am an owner/carer who currently cares for a horse or pony with PPID
	143	What is the life span of a treated horse with ppid?	1	I am an owner/carer who currently cares for a horse or pony with PPID
	147	Are there any patterns about how well they respond to treatment and how long they last?	1	I am an owner/carer who currently cares for a horse or pony with PPID
	148	Does the medication affect my horses life expectancy?	1	I am an owner/carer who currently cares for a horse or pony with PPID
	165	Life expectancy and complications with and without treatment	3	I am a veterinary surgeon who treats horses and ponies with PPID
	174	If a horse does not respond to normal or double dose, and an owner does not want to up the medication anymore, is it useful to keep giving the lower, not effective dose, or would it be the same life expectancy as when the horse doesn't get any medication at all?	3	I am a veterinary surgeon who treats horses and ponies with PPID
	188	Does treatment increase life expectancy	3	I am a veterinary surgeon who treats horses and ponies with PPID
	197	What happens if you do nothing?	1	I am an owner/carer who currently cares for a horse or pony with PPID
	203	If a horse is medicated with Prascends is there any indication of life expectancy from initial diagnosis?	1	I am an owner/carer who currently cares for a horse or pony with PPID
	207	Again what is the risk in not medicating	1	I am an owner/carer who currently cares for a horse or pony with PPID
	212	How long a horse with these conditions is expected to live if managed?,	1	I am an owner/carer who currently cares for a horse or pony with PPID
	215	From getting diagnosed what is the life expectancy on medication / without ?	1	I am an owner/carer who currently cares for a horse or pony with PPID
	225	Does anyone know what the life expectancy is once diagnosed and treated with Prascend?	1	I am an owner/carer who currently cares for a horse or pony with PPID
	228	Is my horses life shortened even on pergolide?	1	I am an owner/carer who currently cares for a horse or pony with PPID
	236	Is normal life span to be expected once medication is being given?	1	I am an owner/carer who currently cares for a horse or pony with PPID
	237	Long term effects of medication prognosis on life span	1	I am an owner/carer who currently cares for a horse or pony with PPID
	248	Prognosis diffrence in treating the crushings and not treating the crushings?	1	I am an owner/carer who currently cares for a horse or pony with PPID
	267	Is life expectancy compromised in any way once horse is on Prascend?	1	I am an owner/carer who currently cares for a horse or pony with PPID
	271	How long are the cases stabilised for typically	1	I am an owner/carer who currently cares for a horse or pony with PPID
	285	What is the life expectancy without medication?	1	I am an owner/carer who currently cares for a horse or pony with PPID
	310	Can they live to a normal lifespan or is it still reduced when on meds?	1	I am an owner/carer who currently cares for a horse or pony with PPID
	320	What percentage of horses go on to lead a fairly normal lifespan with treatment?	1	I am an owner/carer who currently cares for a horse or pony with PPID
	327	How long can I expect my horse to live, if she is on say, 2.5 prascend/day?	1	I am an owner/carer who currently cares for a horse or pony with PPID
	350	How long will treatment prolong my horse's life for?	1	I am an owner/carer who currently cares for a horse or pony with PPID
	363	Life expectancy of horses managed with Prascend	2	I am an owner/carer who has previously cared for a horse or pony with PPID
	383	How long do horses live with ppid and on prascend, compared to horses without ppid.	1	I am an owner/carer who currently cares for a horse or pony with PPID
	397	What is the differences in life expectancy between horses treated with Prescend and those on other treatments. How does this compare with untreated horses?	1	I am an owner/carer who currently cares for a horse or pony with PPID
	399	The medication seems to shorten the life expectancy - why?	1	I am an owner/carer who currently cares for a horse or pony with PPID
	409	Will horses with PPID eventually succumb to it despite good management and treatment with Prascend?	2	I am an owner/carer who has previously cared for a horse or pony with PPID
	413	I am aware horses die with the illness but would they have died anyway if undiagnosed and no knowledge of the disease?	1	I am an owner/carer who currently cares for a horse or pony with PPID
	414	1) Is it to be expected that PPID treatment will fail, and that the horse or pony will inevitably have to be killed as a result of PPID diagnosis?	1	I am an owner/carer who currently cares for a horse or pony with PPID
	418	Is the life span shorter following prascend treatment, I was always told it is likely that it is however I have treated my lad with it for over 10 years?	1	I am an owner/carer who currently cares for a horse or pony with PPID
	423	How life threatening is it if you manage your horse without medication? If on prescribed tablets, what is the average age horses live to?	1	I am an owner/carer who currently cares for a horse or pony with PPID
	433	Does it shorten their life even when treated	1	I am an owner/carer who currently cares for a horse or pony with PPID
	440	If a horse responds well to medication will they live a long life? (I'm wondering about my pony who was 12 when diagnosed - he's 13 now and doing well on meds)	1	I am an owner/carer who currently cares for a horse or pony with PPID
	443	No one has been able to give me a prognosis on how long my horse will be able to have a quality of life with increasing the dose of prascend to 3mg daily and still not controlling his ACTH levels?	1	I am an owner/carer who currently cares for a horse or pony with PPID
	447	If horses are not treated but show no symptoms or ill effects such as laminitis, what research is there to show how long they lived?	1	I am an owner/carer who currently cares for a horse or pony with PPID
	456	what is the age expectancy of a pony on treatment	1	I am an owner/carer who currently cares for a horse or pony with PPID
	460	What is the life expectancy of a pony that has treatment compared to one that does not?	1	I am an owner/carer who currently cares for a horse or pony with PPID
	460	Is a pony on treatment likely to live as long as a healthy pony?	1	I am an owner/carer who currently cares for a horse or pony with PPID
	515	As my horse has ppid and is being treated with Prascends tablets, is there any indication of life expectancy from the start of treatment? The diagnosis was made early, no obvious signs of paid, tested because of age.	1	I am an owner/carer who currently cares for a horse or pony with PPID
	518	Does is shorten their life, even if they are on the medication?	1	I am an owner/carer who currently cares for a horse or pony with PPID
	523	How many years life expectancy on Prascend is the average?	1	I am an owner/carer who currently cares for a horse or pony with PPID
	534	What is the expected increase in life expectancy with treatment	4	Both vet treating equines and owner of two with PPID
	575	Can he expect to have a normal life span on treatment? If not on treatment what might his prognosis be?	1	I am an owner/carer who currently cares for a horse or pony with PPID
	58	How long does prascend prolong a normal, good quality of life?	1	I am an owner/carer who currently cares for a horse or pony with PPID
	224	What does this actually mean for my horse if treated or untreated?	1	I am an owner/carer who currently cares for a horse or pony with PPID
	302	Does treatment extend life for longer when diagnosed in an older pony?	1	I am an owner/carer who currently cares for a horse or pony with PPID
	506	What is the usual life expectancy of a horse once they are on medication for PPID ?	1	I am an owner/carer who currently cares for a horse or pony with PPID
	573	Does the medication effect life expectancy?	1	I am an owner/carer who currently cares for a horse or pony with PPID
	456	what is the life expectancy of a pony on treatment for PPID	1	I am an owner/carer who currently cares for a horse or pony with PPID
	84	Can horses live as long off medicationas as on meds	1	I am an owner/carer who currently cares for a horse or pony with PPID
	371	How do you determine if the horse/Pony is worth treating in terms of life expectancy	1	I am an owner/carer who currently cares for a horse or pony with PPID
	234	Are the tablets always necessary to prolong life realistically when the animal us already quite aged ?	2	I am an owner/carer who has previously cared for a horse or pony with PPID
	204	How long after diagnosis do you expect the horse to survive taking Presend?	1	I am an owner/carer who currently cares for a horse or pony with PPID
	516	What is the quality of life between medicating and not medicating?	2	I am an owner/carer who has previously cared for a horse or pony with PPID							treatment or QoL?
	462	1.what is the quality of life for a ppid pony being treated.	1	I am an owner/carer who currently cares for a horse or pony with PPID
	156	And if not using Prascend can she have a good outcome if managed properly re her diet and turnout	1	I am an owner/carer who currently cares for a horse or pony with PPID
	345	what quality of life does the drug give and how much quality life does it give	1	I am an owner/carer who currently cares for a horse or pony with PPID
	285	Without medication will the horse/pony be suffering?	1	I am an owner/carer who currently cares for a horse or pony with PPID
	140	What determines the prognosis?	2	I am an owner/carer who has previously cared for a horse or pony with PPID
	167	What factors influence long-term prognosis?	1	I am an owner/carer who currently cares for a horse or pony with PPID
	29	Does PPID actually result in death if untreated?	1	I am an owner/carer who currently cares for a horse or pony with PPID
	Final CIRQ	In horses with PPID does treatment affect the prognosis?

## Sheet: 3.3
Question ID	Participant ID	Original question submitted	Type ID	Owner vs Vet
3.3	10	effect of delay of treatment on prognosis would be good	2	I am an owner/carer who has previously cared for a horse or pony with PPID
	18	Is prognosis improved by early diagnosis and treatment (as above)	3	I am a veterinary surgeon who treats horses and ponies with PPID
	31	Has it been researched whether early diagnosis and medication has a beneficial effect on the prognosis?	1	I am an owner/carer who currently cares for a horse or pony with PPID
	124	Does early diagnosis affect the outcome?	1	I am an owner/carer who currently cares for a horse or pony with PPID
	124	Are you able to give a life expectancy depending upon what stage they are diagnosed?	1	I am an owner/carer who currently cares for a horse or pony with PPID
	173	What are the benefits of early versus late diagnosius?	1	I am an owner/carer who currently cares for a horse or pony with PPID
	223	If caught early what is the prognosis?	1	I am an owner/carer who currently cares for a horse or pony with PPID
	317	What is the average longevity of horses on treatment if diagnosed in early stages	1	I am an owner/carer who currently cares for a horse or pony with PPID
	350	Does early treatment prolong life for longer?	1	I am an owner/carer who currently cares for a horse or pony with PPID
	362	Is it true that the earlier you catch it and get them on medication the more likely the Equine is to die of other (unrelated) causes?	1	I am an owner/carer who currently cares for a horse or pony with PPID
	504	Older books tell me that once cushings sets in the horse needs to be put down. With the tablets & blood testing meaning that horses are diagnosed much sooner how much does it now alter her life expectancy?	1	I am an owner/carer who currently cares for a horse or pony with PPID
	358	Would an earlier diagnosis have improved my horse's life/health expectancy?	1	I am an owner/carer who currently cares for a horse or pony with PPID
	18	Does early treatment of PPID (elevated ACTH but no clinical signs) prolong life expectancy	3	I am a veterinary surgeon who treats horses and ponies with PPID
	99	does starting the treatment earlier help?	1	I am an owner/carer who currently cares for a horse or pony with PPID
	493	Should horses be routinely tested from a set age if long term prognosis is better if ppid identified at outset of disease?	1	I am an owner/carer who currently cares for a horse or pony with PPID
	102	Does a borderline case always deteriorate or can catching it early keep it at bay with careful treatment	1	I am an owner/carer who currently cares for a horse or pony with PPID
	536	1. Is the pony likely to deteriorate slower having medication sooner?	1	I am an owner/carer who currently cares for a horse or pony with PPID
	197	Does early intervention help slow or stop the onset of the disease?	1	I am an owner/carer who currently cares for a horse or pony with PPID
	476	Would delaying the use of drugs in order to first explore feed changes escalate the disease?	1	I am an owner/carer who currently cares for a horse or pony with PPID
	173	What are the benefits of diagnosing a pony before it shows overt symptoms (laminitis, long coat, etc.)?	1	I am an owner/carer who currently cares for a horse or pony with PPID
	493	Advantages of early diagnosis?	1	I am an owner/carer who currently cares for a horse or pony with PPID
	209	If levels cannot be stabilised what is the prognosis	1	I am an owner/carer who currently cares for a horse or pony with PPID
	3	Do horses with different subsets of signs have differing prognoses e.g. those with diabetes, those with hyperlipaemia, those with laminitis and hyperinsulinaemia versus those without any of these.	3	I am a veterinary surgeon who treats horses and ponies with PPID
	10	effect of blood levels on prognosis would be good	2	I am an owner/carer who has previously cared for a horse or pony with PPID
	95	I would like to see a scale of some kind that would enable a horse owner to estimate life expectancy based on a variety of factors (number & severity of symptoms, age at diagnosis, body condition, etc)	1	I am an owner/carer who currently cares for a horse or pony with PPID
	350	Does the count impact life expectancy?	1	I am an owner/carer who currently cares for a horse or pony with PPID
	503	IF MILD PPID IS LIFE EXPECTANCY LONGER	1	I am an owner/carer who currently cares for a horse or pony with PPID
	363	What difference the level of ACTH at diagnosis has on prognosis	2	I am an owner/carer who has previously cared for a horse or pony with PPID
	71	Is it possible to predict the occurrence and severity of complications via blood testing?	1	I am an owner/carer who currently cares for a horse or pony with PPID
	8	Some mean survival time data possibly, including whether it is affected by having had clinical laminitis.	1	I am an owner/carer who currently cares for a horse or pony with PPID
	152	is the prognosis dependant on what levels/test results are achieved? What actually is the prognosis if good results are gained as time goes on v poor results??	1	I am an owner/carer who currently cares for a horse or pony with PPID
	514	Is prognosis affected by severity of symptoms / progression of symptoms / rising ATCH levels / a need for increasingly high doses off Prascend?	1	I am an owner/carer who currently cares for a horse or pony with PPID
	559	I would like to know more about this re quality of life and life expectancy. Obviously there is a differnce between the really badly affected, hairy skinny animal and the less affected animal that to all outward appearances looks normal	1	I am an owner/carer who currently cares for a horse or pony with PPID
	85	How does prognosis relate to initial diagnosis levels and ongoing level checks?	1	I am an owner/carer who currently cares for a horse or pony with PPID
	200	my horse was diagnosed as having mild elevations I am not aware of the prognosis and how the disease progresses.	2	I am an owner/carer who has previously cared for a horse or pony with PPID
	Final CIRQ	in horses with PPID does the stage/severity at diagnosis affect prognosis?

## Sheet: 3.4
Question ID	Participant ID	Original question submitted	Type ID	Owner vs Vet
3.4	21	If occured in a younger horse, is the prognosis better or worse?	1	I am an owner/carer who currently cares for a horse or pony with PPID
	99	Is it likely to effect life expectancy when diagnosed young (9)	1	I am an owner/carer who currently cares for a horse or pony with PPID
	371	What is the life expectancy of an animal diagnosed in its teens?	1	I am an owner/carer who currently cares for a horse or pony with PPID
	446	Horses/ponies that are diagnosed in their late twenties with PPID, what is the percentage of them living comfortably for another 7-10 years?	1	I am an owner/carer who currently cares for a horse or pony with PPID
	451	Prognoses for youngish (12) horses	1	I am an owner/carer who currently cares for a horse or pony with PPID
	495	What is the prognosis in a younger horse with PPID	1	I am an owner/carer who currently cares for a horse or pony with PPID
	514	Is prognosis affected by how old they were at first diagnosis?	1	I am an owner/carer who currently cares for a horse or pony with PPID
	166	What about younger horses who are diagnosed?	1	I am an owner/carer who currently cares for a horse or pony with PPID
	186	Which parameters are predictive of a certain outcome (bad or good) of horses/ponies/donkeys with PPID?	3	I am a veterinary surgeon who treats horses and ponies with PPID
	476	Any management changes that can be made to improve prognosis	1	I am an owner/carer who currently cares for a horse or pony with PPID
	Final CIRQ	in horses with PPID do factors such as age, breed, management affect prognosis?

## Sheet: 3.5
Question ID	Participant ID	Original question submitted	Type ID	Owner vs Vet
3.5	506	What condition usually has the most detrimental effect on the prognosis ?	1	I am an owner/carer who currently cares for a horse or pony with PPID
	563	I presume that the real prognosis is dependent on keeping laminitis at bay?	1	I am an owner/carer who currently cares for a horse or pony with PPID
	268	How long will my 15yr old QH ( who has a history of Lamnitis) survive while on Pergolide	1	I am an owner/carer who currently cares for a horse or pony with PPID
	325	Are there other contributing factors to the prognosis? I.e other conditions, symptoms of PPID that my horse has (severity), age, over all condition and health.	1	I am an owner/carer who currently cares for a horse or pony with PPID
	357	Laminitis seems to be a recurring problem now for my pony, despite having never had it before he developed PPID. He has also lost his 'Joie de vie'. What is the long term prognosis for him?	1	I am an owner/carer who currently cares for a horse or pony with PPID
	373	My perception is that the prognosis is bleak and that animals will eventually have to be destroyed due to recurrent laminitis eventually. Am I correct in this?	2	I am an owner/carer who has previously cared for a horse or pony with PPID
	Final CIRQ	In horses with PPID does concurrent illness affect prognosis?

## Sheet: 3.6
Question ID	Participant ID	Original question submitted	Type ID	Owner vs Vet
3.6	318	How to keep my pony's quality of life the best	2	I am an owner/carer who has previously cared for a horse or pony with PPID
	274	How can we help with quality of life	1	I am an owner/carer who currently cares for a horse or pony with PPID
	457	How can a laminitic PPID horse live as normal a life as possible?	2	I am an owner/carer who has previously cared for a horse or pony with PPID
	465	what can i alter in his care to improve his quality and length of life?	1	I am an owner/carer who currently cares for a horse or pony with PPID
	85	Is any research being carried out in to the best way to manage PPID equines so as to maximise wellbeing and welfare? Equines not being designed to live in a 12x12ft box?	1	I am an owner/carer who currently cares for a horse or pony with PPID
	128	Other than treat with prascend and bute, carefully regulate my mares diet, 24/7 stabled. What more can i do for her to make her comfortable	1	I am an owner/carer who currently cares for a horse or pony with PPID
	328	One of our Shetlands is now down to 5 from 119 with medication, but still suffers from Laminitis at the first sign of any grass growth, he is only 8 years old, what can we do to help him have a better quality of life?	1	I am an owner/carer who currently cares for a horse or pony with PPID
	570	Other than Prascend blood tests and regular monitoring of weight ( my horse has never been overweight in the 15 years I have had him and is on the lean side since PPID diagnosis what other measures should I take to ensure he has the best possible quality of life?	1	I am an owner/carer who currently cares for a horse or pony with PPID
	155	I've heard opinions ranging from grim to quite positive; with an animal caught in the early stages, how can I optimize their lifespan and comfort?	1	I am an owner/carer who currently cares for a horse or pony with PPID
	251	Other than treatment with drugs can you do anything else to improve prognosis?	1	I am an owner/carer who currently cares for a horse or pony with PPID
	Final CIRQ	In horses with PPID how do we improve prognosis?

## Sheet: 3.7
Question ID	Participant ID	Original question submitted	Type ID	Owner vs Vet
3.7	66	What is the likely progression of the disease or is it very individual.	1	I am an owner/carer who currently cares for a horse or pony with PPID
	64	How fast does the disease progress?	1	I am an owner/carer who currently cares for a horse or pony with PPID
	10	A speed related study of the process of degeneration of Cushing's horses	2	I am an owner/carer who has previously cared for a horse or pony with PPID
	65	Does cushings disease get worse?	1	I am an owner/carer who currently cares for a horse or pony with PPID
	84	How quickly does a tumour grow	1	I am an owner/carer who currently cares for a horse or pony with PPID
	108	Does the tumor on the pitutary gland become bigger as they are nearing the end of the ppid?	1	I am an owner/carer who currently cares for a horse or pony with PPID
	126	Does the rate of the condition vary with each animal?	1	I am an owner/carer who currently cares for a horse or pony with PPID
	150	How fast does the disease develop?	1	I am an owner/carer who currently cares for a horse or pony with PPID
	164	Is there any way of assessing likely rates of deterioration of PPID?	3	I am a veterinary surgeon who treats horses and ponies with PPID
	171	Does the disease progress with age so a 13 year old Arab on 1 tablet per day what are the statistics of this digression	1	I am an owner/carer who currently cares for a horse or pony with PPID
	222	Does it always progress?	3	I am a veterinary surgeon who treats horses and ponies with PPID
	260	How will it develop and what are the signs that it is developing?	1	I am an owner/carer who currently cares for a horse or pony with PPID
	264	Does the condition deteriorate as time goes on?	1	I am an owner/carer who currently cares for a horse or pony with PPID
	274	What are the indications of desease deteriation.	1	I am an owner/carer who currently cares for a horse or pony with PPID
	283	Do they get progressively worse?	1	I am an owner/carer who currently cares for a horse or pony with PPID
	327	What can I expect as she gets worse?	1	I am an owner/carer who currently cares for a horse or pony with PPID
	364	Does PPID always progress?	1	I am an owner/carer who currently cares for a horse or pony with PPID
	421	What happens as the condition progresses?	1	I am an owner/carer who currently cares for a horse or pony with PPID
	476	Speed of progression of the disease and	1	I am an owner/carer who currently cares for a horse or pony with PPID
	530	Will affected pony get better or worse or just survive.	1	I am an owner/carer who currently cares for a horse or pony with PPID
	538	how quickly does the disease progress	1	I am an owner/carer who currently cares for a horse or pony with PPID
	542	Is it inevitable that PPID will progress as the horse ages?	1	I am an owner/carer who currently cares for a horse or pony with PPID
	573	Is it a progressive disease?	1	I am an owner/carer who currently cares for a horse or pony with PPID
	337	How quickly if at all will she deteriorate ?	2	I am an owner/carer who has previously cared for a horse or pony with PPID
	551	Will all horses diagnosed get worse as they get older?	1	I am an owner/carer who currently cares for a horse or pony with PPID
	63	Is there an average time following diagnosis before symptoms become unmanageable.	1	I am an owner/carer who currently cares for a horse or pony with PPID
	196	What is the likely progress of the disease, assuming it is controlled with treatment?	1	I am an owner/carer who currently cares for a horse or pony with PPID
	275	does it get worse as they get older even when they are on prascend ?	1	I am an owner/carer who currently cares for a horse or pony with PPID
	433	Is it curable? Or does it get worse even when pony is on medication?	1	I am an owner/carer who currently cares for a horse or pony with PPID
	467	Is this disease likely to remain stable in the equine once diagnosed and properly medicated?	1	I am an owner/carer who currently cares for a horse or pony with PPID
	158	what can we expect to happen, I know it's not curable but how will it progress under treatment	1	I am an owner/carer who currently cares for a horse or pony with PPID
	467	Is this disease likely to remain stable in the equine once diagnosed and properly medicated?	1	I am an owner/carer who currently cares for a horse or pony with PPID
	434	Can PPID suddenly get worse for no reason even when treated? Can there be an acute flare up?	1	I am an owner/carer who currently cares for a horse or pony with PPID
	568	My pony has always been borderline but my vet advised Prascend, this reduced the level, does this mean he definitely has PPID and will it get worse?	1	I am an owner/carer who currently cares for a horse or pony with PPID
	76	Is it inevitable that ATCH levels will eventually go up and become unstable or can they remain stable for the rest of their lives?	1	I am an owner/carer who currently cares for a horse or pony with PPID
	529	Does it get worse over time if you treat it or will it stay stable?	1	I am an owner/carer who currently cares for a horse or pony with PPID
	3	What changes are expected? (Clinical signs, insulin reduction, laminitis frequency reduction)	3	I am a veterinary surgeon who treats horses and ponies with PPID
	3	What complications of PPID are expected?	3	I am a veterinary surgeon who treats horses and ponies with PPID
	3	How do complications vary from complications associated with geriatric horses?	3	I am a veterinary surgeon who treats horses and ponies with PPID
	306	Does the condition worsen with age even when treated?	1	I am an owner/carer who currently cares for a horse or pony with PPID
	301	Data on progression when treated would be interesting.	1	I am an owner/carer who currently cares for a horse or pony with PPID
	537	My horse is currently on treatment but I've had a lot of problems with him being off his food and losing condition. I've seen a few horses not on treatment and they look in better condition. Why is it important to correct the levels and what would happen if I didn't have my horse on treatment? And just managed him with good husbandry?	1	I have a horse with PPID on treatment and I'm also an RVN.
	420	rate of progress of symptoms?	1	I am an owner/carer who currently cares for a horse or pony with PPID
	283	Why do we keep needing to test our horses?	1	I am an owner/carer who currently cares for a horse or pony with PPID
	546	How do you measure how the condition is progressing?	1	I am an owner/carer who currently cares for a horse or pony with PPID
	Final CIRQ	In horses with PPID what is the expected disease progression over the horses lifetime both with and without treatment?

## Sheet: 3.8
Question ID	Participant ID	Original question submitted	Type ID	Owner vs Vet
3.8	67	Can PPID lead to neurological symptoms in the later stages (10 years +) such as lack of balance, trouble walking in a straight line, weakness on one side	2	I am an owner/carer who has previously cared for a horse or pony with PPID
	535	What are the long term effects of PPID?	1	I am an owner/carer who currently cares for a horse or pony with PPID
	537	Again never really understood what happens in the long run? Especially with a horse that only ever had a small episode of laminitis in the past?	1	I have a horse with PPID on treatment and I'm also an RVN.
	99	Can it cause other problems in the long term except for laminitis?	1	I am an owner/carer who currently cares for a horse or pony with PPID
	141	Unaware of any information re disease pathways apart from increased risk of laminitis	3	I am a veterinary surgeon who treats horses and ponies with PPID
	196	What happens when a horse has had the disease for many years?	1	I am an owner/carer who currently cares for a horse or pony with PPID
	513	more definitive answers as to what you can expect as the horse ages.	1	I am an owner/carer who currently cares for a horse or pony with PPID
	196	what are the signs which should be looked for when a horse has had the disease for many years?	1	I am an owner/carer who currently cares for a horse or pony with PPID
	401	having 2 with the condition would like to know the long term issues	1	I am an owner/carer who currently cares for a horse or pony with PPID
	467	how will disease progression affect the horse	1	I am an owner/carer who currently cares for a horse or pony with PPID
	535	how would long term effects of PPID present?	1	I am an owner/carer who currently cares for a horse or pony with PPID
	248	Long term effects of crushings?	1	I am an owner/carer who currently cares for a horse or pony with PPID
	224	How will this affect my horse?	1	I am an owner/carer who currently cares for a horse or pony with PPID
	Final CIRQ	In horses with PPID what are the long term effects of the disease?
